# Supplementary material for: Reduced CHMP7 Expression Compromises Telomere Integrity in Mammalian Cells
Source: Cells. 2026 Jan 28;15(3):256. doi: 10.3390/cells15030256 (PMC12896704; doi:10.3390/cells15030256)
Supplement: Supplementary file 1 [file cells-15-00256-s001.zip]

Archive with 1 entries (1 files):
- cells-4042937-supplementary.pdf
